# Supplementary material for: Molecular Analysis of East African Lumpy Skin Disease Viruses Reveals a Mixed Isolate with Features of Both Vaccine and Field Isolates
Source: Microorganisms. 2021 May 26;9(6):1142. doi: 10.3390/microorganisms9061142 (PMC8229927; doi:10.3390/microorganisms9061142)
Supplement: Supplementary file 1 [file microorganisms-09-01142-s001.zip]

Archive with 4 entries (3 files):
- supplementary files/
- supplementary files/Supplement Figure S1.pdf
- supplementary files/Supplement Table S1.pdf
- supplementary files/Supplement Table S2.pdf
